# Supplementary material for: Isolation and characterization of trypanosomatids, including Crithidia mellificae, in bats from the Atlantic Forest of Rio de Janeiro, Brazil
Source: PLoS Negl Trop Dis. 2019 Jul 10;13(7):e0007527. doi: 10.1371/journal.pntd.0007527 (PMC6619607; doi:10.1371/journal.pntd.0007527)
Supplement: S1 Text — Aligment of gGAPDH GenBank reference sequences used in Crithidia mellificae phylogenetic trees. (TXT) [file pntd.0007527.s001.txt]

     Alignment: gGAPDH alignment


                                 ....|....| ....|....| ....|....| ....|....| ....|....| ....|....| ....|....| ....|....| ....|....| ....|....| ....|....| ....|....| ....|....| ....|....| ....|....| ....|....| ....|....| ....|....| ....|....| ....|....| 
                                     5          15         25         35         45         55         65         75         85         95        105        115        125        135        145        155        165        175        185        195                                                     
Crithidia mellificae clone 277   CGGATGTGCT GGTGGTGAAC GGCCACCGCA TCCTGTGCGT GAAGGCGCAG CGCAACCCGG CGGACCTGCC GTGGGGCAAG CTCGGCGTGG ACTACGTGAT TGAGTCGACC GGCCTGTTCA CGAACAAGGC CAAGGCTGAG GGCCACGTGA AGGGCGGCGC GAAGAAGGTT GTGATCAGCG CGCCGGCGTC CGGCGGTGCC 
Crithidia confusa isolate 320A   CGGACGTGCT GGTGGTGAAC GGCCACCGCA TCCTGTGCGT GAAGGCGCAG CGCAACCCGG CGGACCTGCC GTGGGGCAAG CTCGGCGTGG AGTACGTGAT CGAGTCGACC GGCCTGTTCA CGGACAAGGC GAAGGCGGAG GGCCACGTGA AGGGCGGCGC CAAGAAGGTC GTGATCAGCG CGCCGGCGTC CGGCGGTGCC 
Crithidia fasciculata (AF04749   CGGACGTGCT GGTGGTGAAC GGCCACCGCA TCCTGTGCGT GAAGGCGGAC CGCAACCCGG CGGACCTGCC GTGGGGCAAG CTCGGCGTGG ACTACGTGAT CGAGTCCACC GGCCTGTTCA CGGACAAGGC GAAGGCGGAG GGCCACGTGA AGGGCGGCGC GAAGAAGGTG GTGATCAGCG CGCCGGCGTC TGGCGGCGCC 
Crithidia mellificae clone 277   CGGATGTGCT GGTGGTGAAC GGCCACCGCA TCCTGTGCGT GAAGGCGCAG CGCAACCCGG CGGACCTGCC GTGGGGCAAG CTCGGCGTGG ACTACGTGAT TGAGTCGACC GGCCTGTTCA CGAACAAGGC CAAGGCTGAG GGCCACGTGA AGGGCGGCGC GAAGAAGGTC GTGATCAGCG CGCCGGCGTC CGGCGGTGCC 
Crithidia mellificae clone 277   CGGATGTGCT GGTGGTGAAC GGCCACCGCA TCCTGTGCGT GAAGGCGCAG CGCAACCCGG CGGACCTGCC GTGGGGCAAG CTCGGCGTGG ACTACGTGAT TGAGTCGACC GGCCTGTTCA CGAACAAGGC CAAGGCTGAG GGCCACGTGA AGGGCGGCGC GAAGAAGGTC GTGATCAGCG CGCCGGCGTC CGGCGGTGCC 
LBT 7439                         CGGATGTGCT GGTGGTGAAC GGCCACCGCA TCCTGTGCGT GAAGGCGCAG CGCAACCCGG CGGACCTGCC GTGGGGCAAG CTCGGCGTGG ACTACGTGAT TGAGTCGACC GGCCTGTTCA CGAACAAGGC CAAGGCTGAG GGCCACGTGA AGGGCGGCGC GAAGAAGGTC GTGATCAGCG CGCCGGCGTC CGGCGGTGCC 
Leishmania chagasi isolate CBT   CGGATGTGCT TGTGGTGAAC GGCCACCACA TCAAGTGCGT GAAGGCGCAG CGCAACCCCG CGGATTTGCC GTGGGGCAAG CTCGGCGTGG ACTACGTGAT TGAGTCTACT GGCCTGTTCA CGGACAAGCT GCAGGCCGAG GGCCACATCA AGGGTGGCGC GAAGAAGGTC GTGATCAGCG CTCCGGCGTC TGGCGGCGCC 
Leptomonas bifurcata isolate 5   CGGACGTGCT TGTGGTGAAC GGCCACCGCA TCCTGTGCGT GAAGGCGCAG CGCAACCCGG CAGACCTGCC GTGGGGCAAG CTCGGCGTCG AGTACGTGAT CGAGTCGACC GGCCTGTTCA CGGACAAGGC GAAGGCTGAG GGCCACGTGA AGGGCGGCGC CAAGAAGGTC GTGATCAGCG CGCCGGCGTC CGGCGGTGCG 
Leptomonas tenua isolate B08-4   CGGATGTGCT GGTTGTGAAC GGCCACCGCA TCCTGTGCGT GAAGGCGCAG CGCAACCCCG CTGACCTGCC GTGGGGCAAG CTCGGCGTGG ACTACGTGAT CGAGTCGACC GGCCTGTTCA CGGACAAGGC GAAGGCTGAG GGCCACGTGA AGGGCGGCGC CAAGAAGGTG GTGATCAGCG CCCCGGCGTC CGGCGGCGCC 
Leishmania braziliensis isolat   CGGACGTGCT TGTGGTGAAT GGCTACCACA TCAAGTGCGT GAAGGCGCAG CGCAACCCCG CGGACCTGCC GTGGGGCAAG CTTGGCGTCG ACTATGTGAT TGAGTCGACT GGCCTGTTCA CAGACAAGTT GAAGGCTGAG GGCCATCTCA AGGGCGGCGC GAAGAAGGTC GTGATCAGCG CGCCGGCGTC CGGTGGTGTC 
Trypanosoma dionisii (FJ649494   ACGACACACT CGTGGTGAAT GGCCACCGCA TTCTGTGCGT GAAGGCGCAG CGCAACCCGG CGGATCTCCC GTGGGGCAAG CTTGGTGTGG AGTATGTAAT TGAGTCAACG GGTCTGTTCA CTGCCAAGGT GGCGGCGGAG GGCCACCTGC GTGGCGGTGC ACGGAAGGTC ATCATCAGCG CGCCCGCCTC TGGTGGCGCC 
Trypanosoma cruzi marinkellei    ACGACATGCT TGTGGTGAAT GGCCACCGTA TCCTGTGCGT GAAGGCGCAG CGGAACCCGG CGGATCTCCC GTGGGGCAAG CTTGGTGTGG AGTACGTAAT TGAATCAACA GGCCTGTTCA CTGCCAAGGC GGCGGCGGAG GGCCACCTGC GCGGCGGTGC ACGGAAGGTC GTCATCAGCG CCCCCGCCTC TGGTGGCGCC 
Trypanosoma cruzi marinkellei    ACGACATGCT TGTGGTGAAT GGCCACCGTA TCCTGTGCGT GAAGGCGCAG CGGAACCCGG CGGATCTCCC GTGGGGCAAG CTTGGTGTGG AGTACGTAAT TGAATCAACA GGCCTGTTCA CTGCCAAGGC GGCGGCGGAG GGCCACCTGC GCGGCGGTGC ACGGAAGGTC GTCATCAGCG CCCCCGCCTC TGGTGGCGCC 
Trypanosoma cruzi isolate TryC   ACGACACGCT TGTGGTGAAT GGCCACCGTA TCCTGTGCGT GAAGGCGCAG CGGAACCCGG CGGATCTCCC GTGGGGCAAG CTTGGTGTGG AGTACGTAAT TGAATCAACG GGCCTGTTCA CCGCCAAGGC GGCGGCGGAG GGCCACCTGC GCGGCGGTGC ACGGAAGGTC GTCATCAGCG CTCCCGCCTC TGGTGGCGCC 
Trypanosoma cruzi isolate TryC   ACGACACGCT TGTGGTGAAT GGCCACCGTA TCCTGTGCGT GAAGGCGCAG CGGAACCCGG CGGATCTCCC GTGGGGCAAG CTTGGTGTGG AGTACGTAAT TGAATCAACG GGCCTGTTCA CCGCCAAGGC GGCGGCGGAG GGCCACCTGC GCGGCGGTGC ACGGAAGGTC GTCATCAGCG CTCCCGCCTC TGGTGGCGCC 
Trypanosoma dionisii (FJ649494   ACGACACACT CGTGGTGAAT GGCCACCGCA TTCTGTGCGT GAAGGCGCAG CGCAACCCGG CGGATCTCCC GTGGGGCAAG CTTGGTGTGG AGTATGTAAT TGAGTCAACG GGTCTGTTCA CTGCCAAGGT GGCGGCGGAG GGCCACCTGC GTGGCGGTGC ACGGAAGGTC ATCATCAGCG CGCCCGCCTC TGGTGGCGCC 
Trypanosoma dionisii isolate T   ATGACACACT TGTGGTGAAT GGCCATCGCA TTCTGTGCGT GAAGGCGCAG CGCAATCCGG CGGATCTCCC GTGGGGCAAG CTTGGTGTGG AGTATGTAAT TGAGTCAACA GGCCTGTTCA CCGCCAAGAC GGCGGCGGAG GGCCACTTGC GCGGCGGTGC ACGGAAGGTC ATCATCAGCG CCCCCGCCTC TGGTGGCGCC 
Trypanosoma livingstonei isola   ATGACACGCT GGTGGTGAAC GGCCACCGCA TCCTTTGCGT GAAGGCGCAG CGCAACCCCG CCGACCTGCC GTGGGGCAAA CTCGGCGTGC AGTACGTGAT CGAGTCGACC GGCCTCTTCA CCTCCAAGGC GGCGGCGGAG GGGCACCTGC GCGGGGGTGC GCGGAAGGTC ATCATCAGCG CCCCCGCCTC CGGCGGCGCC 
Trypanosoma wauwau strain BMC1   ACGACACGCT AGTGGTGAAC GGTCACCGCA TTCTGTGTGT GAAGGCGCAG CGCAACCCGG CAGATCTCCC GTGGGGCAAG CTTGGCGTGG AGTATGTGAT TGAGTCGACA GGTCTGTTCA CCGCCAAGGC GGCAGCTGAG GGTCACCTGC GCGGTGGTGC ACGGAAGGTT GTCATCAGCG CCCCTGCCTC TGGTGGCGCC 
Trypanosoma wauwau strain CBT    ACGACACGCT AGTGGTGAAC GGTCACCGCA TTCTGTGTGT GAAGGCGCAG CGCAACCCGG CAGATCTCCC GTGGGGCAAG CTTGGCGTGG AGTATGTGAT TGAGTCGACA GGTCTGTTCA CCGCCAAGGC GGCAGCTGAG GGTCACCTGC GCGGTGGTGC ACGGAAGGTT GTCATCAGCG CCCCTGCCTC TGGTGGCGCC 

                                 ....|....| ....|....| ....|....| ....|....| ....|....| ....|....| ....|....| ....|....| ....|....| ....|....| ....|....| ....|....| ....|....| ....|....| ....|....| ....|....| ....|....| ....|....| ....|....| ....|....| 
                                    205        215        225        235        245        255        265        275        285        295        305        315        325        335        345        355        365        375        385        395                                           
Crithidia mellificae clone 277   AAGACGATCG TGATGGGCGT GAA--CCAGC ACGAGTACGA CCCGTCCAAG CACCACGTCG TGTCGAACGC GTCGTGCACC ACCAACTGCC TCGCCCCGAT CGTGCACGTG CTGACGA--A GGAGAACTTC GGCATCGAGA CCGGCCTGAT GACCACCATC CACTCCTACA CTGCCACGCA GAAGACGGTG GACGGCGTGT 
Crithidia confusa isolate 320A   AAGACGATCG TGATGGGCGT GAA--CCACA ACGAGTACAA CCCGGCGACG CACCACGTTG TGTCGAACGC GTCGTGCACC ACCAACTGCC TCGCCCCGAT CGTGCACGTG CTGACCA--A GGAGAACTTC GGCATCGAGA CCGGCCTGAT GACCACCATC CACTCCTACA CGGCCACGCA GAAGACGGTG GACGGCGTGT 
Crithidia fasciculata (AF04749   AAGACGATCG TGATGGGCGT GAA--CCAGC ACGAGTACAA CCCGGCCACG CACCACGTCG TGTCGAACGC GTCCTGCACG ACCAACTGCC TGGCGCCGAT CGTGCACGTG CTGACCA--A GGAGAACTTC GGCATCGAGA CCGGCCTGAT GACCACCATC CACTCCTACA CGGCGACGCA GAAGACGGTG GACGGCGTGT 
Crithidia mellificae clone 277   AAGACGATCG TGATGGGCGT GAA--CCAGC ACGAGTACGA CCCGTCCAAG CACCACGTCG TGTCGAACGC GTCGTGCACC ACCAACTGCC TCGCCCCGAT CGTGCACGTG CTGACGA--A GGAGAACTTC GGCATCGAGA CCGGCCTGAT GACCACCATC CACTCCTACA CTGCCACGCA GAAGACGGTG GACGGCGTGT 
Crithidia mellificae clone 277   AAGACGATCG TGATGGGCGT GAA--CCAGC ACGAGTACGA CCCGTCCAAG CACCACGTCG TGTCGAACGC GTCGTGCACC ACCAACTGCC TCGCCCCGAT CGTGCACGTG CTGACGA--A GGAGAACTTC GGCATTGAGA CCGGCCTGAT GACCACCATC CACTCCTACA CTGCCACGCA GAAGACGGTG GACGGCGTGT 
LBT 7439                         AAGACGATCG TGATGGGCGT GAA--CCAGC ACGAGTACAA CCCGTCCAAG CACCACGTCG TGTCGAACGC GTCGTGCACC ACCAACTGCC TCGCCCCGAT CGTGCACGTG CTGACGA--A GGAGAACTTC GGCATCGAGA CCGGCCTGAT GACCACCATC CACTCCTACA CTGCCACGCA GAAGACGGTG GACGGCGTGT 
Leishmania chagasi isolate CBT   AAGACAATCG TGATGGGCGT GAA--CCAGC ACGAGTACTC GCCGACGACG CACCACGTGG TGTCGAACGC GTCGTGCACG ACCAACTGCC TGGCCCCCAT CGTGCATGTG CTGACAA--A GGAGAACTTC GGCATCGAGA CTGGTCTGAT GACCACCATC CACTCCTACA CGGCGACGCA GAAGACGGTG GACGGCGTGT 
Leptomonas bifurcata isolate 5   AAGACGATCG TGATGGGCGT GAA--CCAGA ACGAGTACAA CCCGGCGACG CACCACGTTG TGTCGAACGC GTCGTGCACC ACGAACTGCC TCGCCCCGAT CGTGCACGTG CTGACCA--A GGAGAACTTC GGCATTGAGA CCGGCCTGAT GACCACCATC CACTCCTACA CGGCCACGCA GAAGACGGTG GACGGCGTGT 
Leptomonas tenua isolate B08-4   AAGACCATCG TGATGGGCGT GAA--CCAGC ACGAGTACGA CCCGGCCACG CACCACGTTG TGTCGAACGC GTCCTGCACG ACCAACTGCC TGGCCCCCAT CGTCCACGTG CTGACCA--A GGAGAACTTC GGCATCGAGA CCGGCCTGAT GACCACCATC CACTCCTACA CGGCCACGCA GAAGACCGTG GACGGCGTGT 
Leishmania braziliensis isolat   AAGACGATCG TGATGGGCGT GAA--CCAGC ACGAGTACTC GCCGACGTCG CACCATGTGG TGTCGAATGC GTCGTGCACG ACTAACTGCT TGGCCCCCAT CGTGCACGTG CTGACAA--A GGAGGGCTTT GGTATTGAGA CTGGCCTGAT GACCACTATC CACTCCTACA CGGCGGCGCA GAAGACGGTG GATGGCGTGT 
Trypanosoma dionisii (FJ649494   AAGACACTCG TGATGGGCGT GAA--CCACC ATGAGTACAA CCCCAGTGAG CACCACGTGG TCTCGAACGC GTCATGCACG ACCAATTGTC TTGCGCCCAT TGTGCATGTC CTGGTGA--A GGAGGGCTTT GGCGTGCAGA CCGGCCTCAT GACGACGATC CACTCGTACA CGGCAACACA AAAGACGGTG GACGGCGTGT 
Trypanosoma cruzi marinkellei    AAGACTCTTG TGATGGGCGT GAA--CCATC ATGAGTACAA CCCCAGCGAG CACCACGTTG TGTCGAACGC GTCATGCACG ACCAATTGCC TTGCGCCCAT TGTGCACGTC CTGGTGA--A GGAGGGCTTC GGTGTGCAGA CCGGCCTCAT GACGACGATC CACTCGTACA CAGCAACGCA GAAGACGGTG GACGGTGTGT 
Trypanosoma cruzi marinkellei    AAGACTCTTG TGATGGGCGT GAA--CCATC ATGAGTACAA CCCCAGCGAG CACCACGTTG TGTCGAACGC GTCATGCACG ACCAATTGCC TTGCGCCCAT TGTGCACGTC CTGGTGA--A GGAGGGCTTC GGTGTGCAGA CCGGCCTCAT GACGACGATC CACTCGTACA CAGCAACGCA GAAGACGGTG GACGGTGTGT 
Trypanosoma cruzi isolate TryC   AAGACACTTG TGATGGGCGT GAA--CCATC ACGAGTACAA CCCCAGTGAG CACCACGTTG TGTCTAACGC GTCATGCACG ACTAATTGCC TTGCGCCCAT TGTGCACGTC CTGGTGA--A GGAGGGATTC GGCGTGCAGA CCGGCCTCAT GACGACGATC CACTCGTACA CAGCAACGCA GAAGACGGTG GACGGTGTGT 
Trypanosoma cruzi isolate TryC   AAGACACTTG TGATGGGCGT GAA--CCATC ACGAGTACAA CCCCAGTGAG CACCACGTTG TGTCTAACGC GTCATGCACG ACTAATTGCC TTGCGCCCAT TGTGCACGTC CTGGTGA--A GGAGGGATTC GGCGTGCAGA CCGGCCTCAT GACGACGATC CACTCGTACA CAGCAACGCA GAAGACGGTG GACGGTGTGT 
Trypanosoma dionisii (FJ649494   AAGACACTCG TGATGGGCGT GAA--CCACC ATGAGTACAA CCCCAGTGAG CACCACGTGG TCTCGAACGC GTCATGCACG ACCAATTGTC TTGCGCCCAT TGTGCATGTC CTGGTGA--A GGAGGGCTTT GGCGTGCAGA CCGGCCTCAT GACGACGATC CACTCGTACA CGGCAACACA AAAGACGGTG GACGGCGTGT 
Trypanosoma dionisii isolate T   AAGACACTCG TGATGGGCGT GAA--CCACC ATGAGTACAA CCCCAGTGAG CACCATGTGG TGTCGAACGC GTCGTGCACG ACCAATTGTC TTGCGCCCAT TGTGCATGTC CTGGTGA--A GGAGGGCTTT GGCGTGCAGA CCGGCCTCAT GACGACGATC CACTCGTACA CGGCAACACA GAAGACGGTG GATGGTGTGT 
Trypanosoma livingstonei isola   AAGACGCTCG TGATGGGCGT GAA--CCACC ACGAGTACAA CCCCAGCGAG CACCACGTGG TGTCGAACGC GTCGTGCACG ACCAACTGCC TTGCGCCGCT TGTGCACGTC CTGGTGA--A AGAGGGCTTC GGCGTGGCGA CCGGCCTCAT GACGACGATC CACTCGTACA CGGCGACGCA GAAGACGGTG GACGGCGTGT 
Trypanosoma wauwau strain BMC1   AAGACGCTGG TGATGGGTGT GAA--CAACC ACGAGTATAA CCCCAGTGAG CACCATGTGG TGTCGAACGC GTCGTGCACG ACCAACTGCC TTGCACCCAT CGTGCACGTT ATGGTGA--A GGAGGGTTTC GGCGTGGAAA CTGGGCTCAT GACGACGATC CACTCGTACA CAGCAACCCA AAAGACGGTG GATGGTGTCT 
Trypanosoma wauwau strain CBT    AAGACGCTGG TGATGGGTGT GAA--CAACC ACGAGTATAA CCCCAGTGAG CACCATGTGG TGTCGAACGC GTCGTGCACG ACCAACTGCC TTGCACCCAT CGTGCACGTT ATGGTGA--A GGAGGGTTTC GGCGTGGAAA CTGGGCTCAT GACGACGATC CACTCGTACA CAGCAACCCA AAAGACGGTG GATGGTGTCT 

                                 ....|....| ....|....| ....|....| ....|....| ....|....| ....|....| ....|....| ....|....| ....|....| ....|....| ....|....| ....|....| ....|....| ....|....| ....|....| ....|....| ....|....| ....|....| ....|....| ....|....| 
                                    405        415        425        435        445        455        465        475        485        495        505        515        525        535        545        555        565        575        585        595                                           
Crithidia mellificae clone 277   CCATCAAGGA CTGGCGCGGT GGCCGCGCGG CTGCGGTGGA CAT-CATCCC CAGCACGACC GGT---GCCG CCAAGGCCGT GGGTATGGTG ATCCCGTCCA -CGAAGGGCA A--------- --GCTGACCG GCATGTCCTT CCGCGTGCCC ACCCCGGATG TGTCCGTCGT CGACCTGACC TTCCGCGCCA CCCGCGACAC 
Crithidia confusa isolate 320A   CGCTGAAGGA CTGGCGCGGC GGCCGCGCGG CTGCGGTGAA CAT-CATCCC GAGCACGACT GGC---GCCG CCAAGGCCGT GGGCATGGTG ATCCCGTCCA -CCAAGGGCA A--------- --GCCGACCG GCATGTCCTT CCGCGTGCCG ACGCCGGATG TGTCCGTGGT CGACCTGACG TTCCGCGCCA CCCGCGACAC 
Crithidia fasciculata (AF04749   CGATCAAGGA CTGGCGCGGC GGCCGCGCGG CTGCGGTGAA CAT-CATCCC CAGCACGACC GGC---GCTG CCAAGGCCGT GGGCATGGTG ATCCCGTCCA -CCAAGGGCA A--------- --GCTGACCG GCATGTCGTT CCGCGTGCCG ACGCCGGATG TGTCGGTGGT CGACCTGACC TTCCGCGCCA CCCGCGACAC 
Crithidia mellificae clone 277   CCATCAAGGA CTGGCGCGGT GGCCGCGCGG CTGCGGTGAA CAT-CATCCC CAGCACGACC GGT---GCCG CCAAGGCCGT GGGTATGGTG ATCCCGTCCA -CGAAGGGCA A--------- --GCTGACCG GCATGTCCTT CCGCGTGCCC ACCCCGGATG TGTCCGTCGT CGACCTGACC TTCCGCGCCA CCCGCGACAC 
Crithidia mellificae clone 277   CCATCAAGGA CTGGCGCGGT GGCCGCGCGG CTGCGGTGAA CAT-CATCCC CAGCACGACC GGT---GCCG CCAAGGCCGT GGGTATGGTG ATCCCGTCCA -CGAAGGGCA A--------- --GCTGACCG GCATGTCCTT CCGCGTGCCC ACCCCGGATG TGTCCGTCGT CGACCTGACC TTCCGCGCCA CCCGCGACAC 
LBT 7439                         CCATCAAGGA CTGGCGCGGT GGCCGCGCGG CTGCGGTGAA CAT-CATCCC CAGCACGACC GGT---GCCG CCAAGGCCGT CGGTATGGTG ATCCCGTCCA -CGAAGGGCA A--------- --GCTGACCG GCATGTCCTT CCGCGTGCCC ACCCCGGATG TGTCCGTCGT CGACCTGACC TTCCGCGCCA CCCGCGACAC 
Leishmania chagasi isolate CBT   CGCTGAAGGA CTGGCGCGGC GGCCGCGCGG CGGCCATGAA CAT-CATCCC GAGTACGACC GGC---GCCG CCAAGGCTGT GGGCATGGTG ATCCCGTCGA -CCAAGGGCA A--------- --GCTGACCG GCATGTCCTT CCGCGTACCG ACGCCGGACG TGTCCGTCGT GGACCTGACG TTCCGCGCGA CGCGCGACAC 
Leptomonas bifurcata isolate 5   CGCTGAAGGA CTGGCGCGGC GGCCGCGCGG CTGCGGTGAA CAT-CATCCC GAGCACGACC GGC---GCCG CCAAGGCCGT GGGCATGGTG ATCCCGTCCA -CCAAGGGCA A--------- --GCTGACCG GCATGTCCTT CCGCGTGCCG ACGCCGGACG TGTCCGTGGT CGACCTGACG TTCCGCGCCA CCCGCGACAC 
Leptomonas tenua isolate B08-4   CCATCAAGGA CTGGCGTGGC GGCCGCGCGG CGGCGGTGAA CAT-CATCCC CAGCACGACG GGT---GCCG CCAAGGCCGT CGGCATGGTG ATCCCGTCCA -CCAAGGGCA A--------- --GCTGACCG GCATGTCCTT CCGCGTGCCC ACCCCGGACG TGTCCGTGGT CGACCTGACC TTCCGCGCCA CCCGCGACAC 
Leishmania braziliensis isolat   CAATGAAGGA CTGGCGCGGT GGCCGCGCGG CGGCTGTAAA CAT-AATCCC CAGCACCACC GGG---GCCG CCAAGGCCGT GGGCATGGTG ATTCCGTCTA -CCAAGGGAA A--------- --GCTGACCG GCATGTCCTT CCGTGTGCCG ACGCCAGACG TGTCTGTCGT GGACCTGACA TTTCGC---- ---------- 
Trypanosoma dionisii (FJ649494   CGTTGAAGGA CTGGCGCGGC GGTCGTGCGG CTGCGGTGAA CAT-CATTCC AAGCACGACT GGT---GCGG CGAAGGCAGT GGGCATGGTT ATCCCAAGCA -CGCAGGGCA A--------- --GCTGACGG GCATGTCGTT TCGTGTCCCC ACCCCGGACG TGTCCGTGGT GGACCTCACC TTCACGGCGA CGCGCGATAC 
Trypanosoma cruzi marinkellei    CGGTGAAGGA CTGGCGTGGC GGTCGTGCGG CTGCTGTCAA TAT-CATTCC GAGCACGACC GGT---GCGG CGAAGGCGGT GGGCATGGTG ATTCCGAGCA -CCCAGGGCA A--------- --GCTGACGG GTATGTCTTT TCGTGTCCCC ACCCCGGACG TGTCCGTGGT GGATCTCACC TTCACTGCGG CGCGCGACAC 
Trypanosoma cruzi marinkellei    CGGTGAAGGA CTGGCGTGGC GGTCGTGCGG CTGCTGTCAA TAT-CATTCC GAGCACGACC GGT---GCGG CGAAGGCGGT GGGCATGGTG ATTCCGAGCA -CCCAGGGCA A--------- --GCTGACGG GTATGTCTTT TCGTGTCCCC ACCCCGGACG TGTCCGTGGT GGATCTCACC TTCACTGCGG CGCGCGACAC 
Trypanosoma cruzi isolate TryC   CGGTGAAGGA CTGGCGTGGC GGTCGTGCGG CTGCTGTCAA CAT-CATTCC GAGCACGACT GGT---GCGG CGAAGGCGGT GGGCATGGTG ATTCCGAGCA -CCCAGGGCA A--------- --GCTGACGG GCATGTCTTT TCGTGTCCCC ACCCCGGACG TTTCCGTGGT GGATCTCACC TTCACTGCGG CGCGCGACAC 
Trypanosoma cruzi isolate TryC   CGGTGAAGGA CTGGCGTGGC GGTCGTGCGG CTGCTGTCAA CAT-CATTCC GAGCACGACT GGT---GCGG CGAAGGCGGT GGGCATGGTG ATTCCGAGCA -CCCAGGGCA A--------- --GCTGACGG GCATGTCTTT TCGTGTCCCC ACCCCGGACG TTTCCGTGGT GGATCTCACC TTCACTGCGG CGCGCGACAC 
Trypanosoma dionisii (FJ649494   CGTTGAAGGA CTGGCGCGGC GGTCGTGCGG CTGCGGTGAA CAT-CATTCC AAGCACGACT GGT---GCGG CGAAGGCAGT GGGCATGGTT ATCCCAAGCA -CGCAGGGCA A--------- --GCTGACGG GCATGTCGTT TCGTGTCCCC ACCCCGGACG TGTCCGTGGT GGACCTCACC TTCACGGCGA CGCGCGATAC 
Trypanosoma dionisii isolate T   CGTTGAAGGA CTGGCGCGGC GGTCGTGCAG CTGCGGTGAA CAT-CATCCC GAGCACGACT GGT---GCGG CGAAGGCGGT GGGCATGGTG ATCCCAAGCA -CGCAGGGCA A--------- --GCTGACGG GCATGTCGTT TCGTGTCCCC ACTCCGGATG TGTCCGTGGT GGACCTCACC TTCACGGCGA CGCGCGACAC 
Trypanosoma livingstonei isola   CGCTGAAGGA CTGGCGCGGG GGACGCGCAG CCGCGGTGAA CAT-CATCCC GAGCACAACC GGT---GCGG CGAAGGCGGT GGGGATGGTG ATCCCGAGCA -CGCAGGGCA A--------- --ACTGACCG GCATGTCGTT CCGCGTTCCC ACACCCGACG TGTCTGTGGT GGACCTCACC TTCACGGCGA CGCGCGACAC 
Trypanosoma wauwau strain BMC1   CACTGAAGGA TTGGCGTGGT GGCCGCGCGG CTGCGGTGAA CAT-TATCCC GAGCACGACA GGT---GCTG CGAAGGCGGT GGGCATGGTA ATCCCGAGTA -CTCAGGGTA A--------- --GCTGACGG GCATGTCGTT CCGTGTACCC ACCCCGGACG TGTCTGTGGT GGACCTCACC TTCACGACAA AGCGTGACAC 
Trypanosoma wauwau strain CBT    CACTGAAGGA TTGGCGTGGT GGCCGCGCGG CTGCGGTGAA CAT-TATCCC GAGCACGACA GGT---GCTG CGAAGGCGGT GGGCATGGTA ATCCCGAGTA -CTCAGGGTA A--------- --GCTGACGG GCATGTCGTT CCGTGTACCC ACCCCGGACG TGTCTGTGGT GGACCTCACC TTCACGACAA AGCGTGACAC 

                                 ....|....| ....|....| ....|....| ....|....| ....|....| ....|....| ....|....| ....|....| ....|....| ....|....| ....|....| ....|....| ....|....| ....|....| 
                                    605        615        625        635        645        655        665        675        685        695        705        715        725        735                               
Crithidia mellificae clone 277   GTCGATCCAG GAGATCGATG CCGCCCTGAA GAAGGCGTCC AAGACGTACA TGAAGGGCAT CCTCGGCTTC ACGGACGACG AGCTGGTGAG CAGCGACTTC ATCAACGACG CGCGCAGCTC CATCTACGAC TCCAAGGCCA 
Crithidia confusa isolate 320A   GTCCATCCAG GAGATCGACG CCGCCATCAA GAAGGCCTCC CAGACCTACA TGAAGGGCAT CCTCGGCTTC ACGGACGACG AGCTGGTGAG CAGCGACTTC ATCAACGACG CGCGCAGCTC CATCTACGAC TCCAAGGCCA 
Crithidia fasciculata (AF04749   GTCCATCCAG GAGATCGACG CGGCCCTCAA GAAGGCGTCG CAGACCTACA TGAAGGGCAT CCTCGGCTTC ACGGACGAGG AGCTGGTGAG CAGCGACTTC ATCAACGACG CGCGCAGCTC CATCTACGAC TCCAAGGCGA 
Crithidia mellificae clone 277   GTCGATCCAG GAGATCGATG CCGCCCTGAA GAAGGCGTCC CAGACGTACA TGAAGGGCAT CCTCGGCTTC ACGGACGATG AGCTGGTGAG CAGCGACTTC ATCAACGACG CGCGCAGCTC CATCTACGAC TCCAAGGCCA 
Crithidia mellificae clone 277   GTCGATCCAG GAGATCGATG CCGCCCTGAA GAAGGCGTCC CAGACGTACA TGAAGGGCAT CCTCGGCTTC ACGGACGACG AGCTGGTGAG CAGCGACTTC ATCAACGACG CGCGCAGCTC CATCTACGAC TCCAAGGCCA 
LBT 7439                         GTCGATCCAG GAGATCGATG CCGCCCTGAA GAAGGCGTCC CAGACGTACA TGAAGGGCAT CCTCG----- ---------- ---------- ---------- ---------- ---------- ---------- ---------- 
Leishmania chagasi isolate CBT   GTCGATCCAG GAGATAGACA AGGCCATCAA GAAGGCGGCG CAGACGTACA TGAAGGGCAT TCTCGGCTTC ACCGACGAC- ---------- ---------- ---------- ---------- ---------- ---------- 
Leptomonas bifurcata isolate 5   GTCCATCCAG GAGATCGACG CCGCCATCAA GAAGGCCTCC CAGACCTACA TGAAGGGCAT CCTCGGCTTC ACGGACGACG AGCTGGTGAG CAGCGACTTC ATCAACGACG CGCGCAGCTC CATCTACGAC TCCAAGGCCA 
Leptomonas tenua isolate B08-4   CTCCATCCAG GAGATCGACG CGGCCCTGAA GAAGGCGGCC CAGACGTACA TGAAGGGCAT CCTCGGCTAC ACCGACGAGG AGCTGGTGAG CAGCGACTTC ATCAACGACG CCCGCAGCTC CATCTACGAC GCCAAGGCGA 
Leishmania braziliensis isolat   ---------- ---------- ---------- ---------- ---------- ---------- ---------- ---------- ---------- ---------- ---------- ---------- ---------- ---------- 
Trypanosoma dionisii (FJ649494   CAGCATACAG GAGATTGACG CCGCGCTGAA GCGCGCGTCC AAGACGTACA TGAAGGGCAT TCTTGGCTAC ACGGACGAAG AGCTTGTGAG TACGGACTTC ATTAATGACA ACCGCAGCTC CATCTACGAC TCCAGGGCGA 
Trypanosoma cruzi marinkellei    CAGCATACAG GAGATCGATG CCGCCCTGAA GCGCGCGTCT AAGACTTACA TGAAGGGAAT TCTCGGCTAC ACAGACGAAG AGCTTGTGAG TGCAGACTTC ATTAATGACA ACCGCAGCTC CATGTACGAC TCCAAGGCGA 
Trypanosoma cruzi marinkellei    CAGCATACAG GAGATCGATG CCGCCCTGAA GCGCGCGTCT AAGACTTACA TGAAGGGAAT TCTCGGCTAC ACAGACGAAG AGCTTGTGAG TGCAGACTTC ATTAATGACA ACCGCAGCTC CATGTACGAC TCCAAGGCGA 
Trypanosoma cruzi isolate TryC   CAGCATACAG GAGATCGACG CCGCCCTGAA GCGCGCGTCT AAGACTTACA TGAAAGGAAT TCTCGGCTAC ACGGACGAGG AGCTTGTGAG TGCAGACTTC ATTAATGACA ACCGCAGCTC CATTTACGAC TCCAAGGCAA 
Trypanosoma cruzi isolate TryC   CAGCATACAG GAGATCGACG CCGCCCTGAA GCGCGCGTCT AAGACTTACA TGAAAGGAAT TCTCGGCTAC ACGGACGAGG AGCTTGTGAG TGCAGACTTC ATTAATGACA ACCGCAGCTC CATTTACGAC TCCAAGGCAA 
Trypanosoma dionisii (FJ649494   CAGCATACAG GAGATTGACG CCGCGCTGAA GCGCGCGTCC AAGACGTACA TGAAGGGCAT TCTTGGCTAC ACGGACGAAG AGCTTGTGAG TACGGACTTC ATTAATGACA ACCGCAGCTC CATCTACGAC TCCAGGGCGA 
Trypanosoma dionisii isolate T   CAGCATACAG GAGATCGATG CTGCGCTGAA GCGCGCGTCC AAGACGTACA TGAAGGGCAT TCTTGGCTAC ACGGACGAAG AGCTTGTGAG CACAGACTTC ATTAATGATA ACCGCAGCTC CATCTACGAC TCCAAGGCGA 
Trypanosoma livingstonei isola   CAGCATCCAG GAGATCGATG CCGCCATGAA GCGCGCGTCC AACACGTACA TGAAGGGCAT CCTTGCCTAC GTGAACGAGG AGCTCGTGAG CACCGACTTC ATCAACGACA ACCGCAGCTC GATGTACGAC TCCAAGGCCA 
Trypanosoma wauwau strain BMC1   AAGCATCAAG GAGATTGACG ACGCCCTCAA ACGTGCATCC AAGACGTACA TGAAGGGCAT CCTTGGCTAC ACAAACGAGG AGCTCGTGAG CACTGACTTC ATCAACGACA ACCGC----- ---------- ---------- 
Trypanosoma wauwau strain CBT    AAGCATCAAG GAGATTGACG ACGCCCTCAA ACGTGCATCC AAGACGTACA TGAAGGGCAT CCTTGGCTAC ACAAACGAGG AGCTCGTGAG CACTGACTTC ATCAACGACA ACCGC----- ---------- ---------- 
