# Supplementary material for: Isolation and characterization of trypanosomatids, including Crithidia mellificae, in bats from the Atlantic Forest of Rio de Janeiro, Brazil
Source: PLoS Negl Trop Dis. 2019 Jul 10;13(7):e0007527. doi: 10.1371/journal.pntd.0007527 (PMC6619607; doi:10.1371/journal.pntd.0007527)
Supplement: S2 Text — Aligment of 18S rRNA GenBank reference sequences used in Trypanosoma spp. phylogenetic trees. (TXT) [file pntd.0007527.s002.txt]

     Alignment: 18 SSU alignment


                                 ....|....| ....|....| ....|....| ....|....| ....|....| ....|....| ....|....| ....|....| ....|....| ....|....| ....|....| ....|....| ....|....| ....|....| ....|....| ....|....| ....|....| ....|....| ....|....| ....|....| 
                                     5          15         25         35         45         55         65         75         85         95        105        115        125        135        145        155        165        175        185        195                                                     
KT368795.1 Trypanosoma sp. RNM   AGCCTATGGG CCACCGTTTC GGCTTTTGTT GGTTTTAAAA GTCCATTGGA GATTATGGAG CTGTGCGACA AGCGGTCGGG TGATT----- ---------- ------TCTC CCTTCGAGG- ---------- -------AGG CACTCGTCGC CTTTGTGGGA AATCCGTG-- ---------- -GCGGCGTCG GCAGGCTTCG 
KT368796.1 Trypanosoma sp. RNM   AGCCTATGGG CCACCGTTTC GGCTTTTGTT GGTTTTAAAA GTCCATTGGA GATTATGGAG CTGTGCGACA AGCGGTCGGG TGATT----- ---------- ------TCTC CCTTCGAGG- ---------- -------AGG CACTCGTCGC CTTTGTGGGA AATCCGTG-- ---------- -GCGGCGTCG GCAGGCTTCG 
AF245382.1 Trypanosoma cruzi s   AGCCTCTGGG CCACCGTTTC GGCTTTTGTT GGTTTTAAAA GTCCATTGGA GATTATGGGG CAGTGTGACA AGCGGCTGGG TGGTTATTCC ACACACACGC ACACTCCTTT TTTGGATGTT GTGTCT-C-T GTGTGTGTGG CACTCGTCGC CTTTGTGGGA AATCCGTGTG GCACTTGTTT GGTGTTGTTG GCAGACTTCG 
AF301912.1 Trypanosoma cruzi s   AGCCTCTGGG CCACCGTTTC GGCTTTTGTT GGTTTTAAAA GTCCATTGGA GATTATGGGG CAGTGTGACA AGCGGCTGGG TGGTTATTCC ACACACAT-A CACACTCCCT TTTTTTTGGG ACGTGTTTGT ATGTGTGTGG CACTCGTCGC CTTTGTGGGA AATCCGTGTG GCACT--GTT TGTGTTGTTG GCAGACTTCG 
AF288660.1 Trypanosoma cruzi s   AGCCTCTGGG CCACCGTTTC GGCTTTTGTT GGTTTTAAAA GTCCATTGGA GATTATGGGG CAGTGTGACA AGCGGCTGGG TGGTTATTCC ACACACACAC TCTCCTTTTT TTTGGACGTG TTGTTGT--- ---TGTGTGG CACTCGTCGC CTTTGTGGGA AATCCGTGTG GCACTGTTTG TGTGTTGTTG GCAGACTTCG 
EU755217.1 Trypanosoma cruzi i   AGCCTCTGGG CCACCGTTTC GGCTTTTGTT GGTTTTAAAA GTCCATTGGA GATTATGGGG CAGTGTGACA AGCGGCTGGG TGGTTATTCC ACACACAC-- ----TCCTTT TTTGGACGT- GT-------- ---TGTGTGG CACTCGTCGC CTTTGTGGGA AATCCGTGTG GCACT-GTTT G-TGTTGTTG GCAGACTTCG 
KF557745.1 Trypanosoma dionisi   AGCCTATGGG CCACCGTTTC GGCTTTTGTT GGTTTTAAAA GTCCATTGGA GATTATGGGG CAGTGTGACA AGCGGCTGGG TGATGA---- ---TATCC-C ACACACCTTC ATTGCGTGT- ---------- ---TGTGGCA CACTCGTCGC CTTTGGGGGA AATCCGTG-- ---------- -GCGCTGTTG ACGGACTTCG 
FJ001667.2 Trypanosoma dionisi   AGCCTATGGG CCACCGTTTC GGCTTTTGTT GGTTTTAAAA GTCCATTGGA GATTATGGGG CAGTGTGACA AGCGGCTGGG TGATGA---- ---TATCC-C ACACACCTTC ATTGCGTGT- ---------- ---TGTGGCA CACTCGTCGC CTTTGGGGGA AATCCGTG-- ---------- -GCGCTGTTG ACGGACTTCG 
KR905444.1 Trypanosoma dionisi   AGCCTATGGG CCACCGTTTC GGCTTTTGTT GGTTTTAAAA GTCCATTGGA GATTATGGGG CAGTGTGACA AGCGGCTGGG TGATGA---- ---TATCC-C ACACACCTTC ATTGCGTGT- ---------- ---TGTGGCA CACTTGTCGC CTTTGGGGGA AATCCGTG-- ---------- -GCGCTGTTG ACGGACTTCG 
KF557744.1 Trypanosoma dionisi   AGCCTATGGG CCACCGTTTC GGCTTTTGTT GGTTTTAAAA GTCCATTGGA GATTATGGGG CAGTGTGACA AGCGGCTGGG TGATGG---- ---TATCC-C ACACACCTTC ATTGCGTGTT T--------- ---TGTGGCA CACTCGTCGC CTTTGGGGGA AATCCGTG-- ---------- -GCGCTGTTG ACGGACTTCG 
FJ001661.1 Trypanosoma dionisi   AGCCTATGGG CCACCGTTTC GGCTTTTGTT GGTTTTAAAA GTCCATTGGA GATTATGGGG CAGTGTGACA AGCGGCTGGG TGATGG---- ---TATCC-C ACACACCTTC ATTGCGTGTT T--------- ---TGTGGCA CACTCGTCGC CTTTGGGGGA AATCCGTG-- ---------- -GCGCTGTTG ACGGACTTCG 
FJ001666.2 Trypanosoma dionisi   AGCCTATGGG CCACCGTTTC GGCTTTTGTT GGTTTTAAAA GTCCATTGGA GATTATGGGG CAGTGTGACA AGCGGCTGGG TGATGG---- ---TATCC-C ACACACCTTC ATTGCGTGTT T--------- ---TGTGGCA CACTCGTCGC CTTTGGGGGA AATCCGTG-- ---------- -GCGCTGTTG ACGGACTTCG 
KJ817042.1 Trypanosoma dionisi   AGCCTATGGG CCACCGTTTC GGCTTTTGTT GGTTTTAAAA GTCCATTGGA GATTATGGGG CAGTGTGACA AGCGGCTGGG TGATGG---- ---TATCC-C ACACACCTTC ATTGCGTGTT T--------- ---TGTGGCA CACTCGTCGC CTTTGGGGGA AATCCGTG-- ---------- -GCGCTGTTG ACGGACTTCG 
KX227603.1 Trypanosoma dionisi   ---------- ---------- ---------- ---------- ---------- --------GG CAGTGTGACA AGCGGCTGGG TGATGA---- ---TATCC-C ACACACCTTC ATTGCGTGT- ---------- ---TGTGGCA CACTCGTCGC CTTTGGGGGA AATCCGTG-- ---------- -GCGCTGTTG ACGGACTTCG 
KX227602.1 Trypanosoma dionisi   ---------- ---------- ---------- ---------- ---------- --------GG CAGTGTGACA AGCGGCTGGG TGATGA---- ---TATCC-C ACACACCTTC ATTGCGTGT- ---------- ---TGTGGCA CACTCGTCGC CTTTGGGGGA AATCCGTG-- ---------- -GCGCTGTTG ACGGACTTCG 
LBT7149L                         ---------- ---------- ---------- --------AA GTCCATTGGA GATTATGGGG CAGTGTGACA AGCGGCTGGG TGATGA---- ---TATCC-C ACACACCTTC ATTGCGTGT- ---------- ---TGTGGCA CACTCGTCGC CTTTGGGGGA AATCCGTG-- ---------- -GCGCTGTTG ACGGACTTCG 
LBT7149S                         ---------- ---------- -----TTGTT GGTTTTAAAA GTCCATTGGA GATTATGGGG CAGTGTGACA AGCGGCTGGG TGATGA---- ---TATCC-C ACACACCTTC ATTGCGTGT- ---------- ---TGTGGCA CACTCGTCGC CTTTGGGGGA AATCCGTG-- ---------- -GCGCTGTTG ACGGACTTCG 
LBT7137                          ---------- ---------- ---------- ---------- ---------- ---------- CAGTGTGACA AGCGGCTGGG TGACG----- ---CCCAC-C ACACACCTTC ATTGCGTGTT T--------- ---TGTGGCA CACTCGTCGC CTTTGGGGGA AATCCGTG-- ---------- -GCGCTGTTG ACGGACTTCG 
LBT7668                          ---------- ---------- -GCTTTTGTT GGTTTTAAAA GTCCATTGGA GATTATGGGG CAGTGTGACA AGCGGCTGGG TGGTTATTCC ACACACAC-- ----TCCTTT TTTGGACGT- GT-------- ---TGTGTGG CACTCGTCGC CTTTGTGGGA AATCCGTGTG GCACT-GTTT G-TGTTGTTG GCAGACTTCG 
LBT6875                          ---------- ---------- --CTTTTGTT GGTTTTAAAA GTCCATTGGA GATTATGGGG CAGTGTGACA AGCGGCTGGG TGATGG---- ---TATCC-C ACACACCTTC ATTGCGTGTT T--------- ---TGTGGCA CACTCGTCGC CTTTGGGGGA AATCCGTG-- ---------- -GCGCTGTTG ACGGACTTCG 
LBT6889                          ---------- ---------- ---------- -----TAAAA GTCCATTGGA GATTATGGGG CAGTGTGACA AGCGGCTGGG TGATGG---- ---TATCC-C ACACACCTTC ATTGCGTGTT T--------- ---TGTGGCA CACTCGTCGC CTTTGGGGGA AATCCGTG-- ---------- -GCGCTGTTG ACGGACTTCG 
LBT6968L                         ---------- --------TC GGCTTTTGTT GGTTTTAAAA GTCCATTGGA GATTATGGGG CAGTGTGACA AGCGGCTGGG TGATGA---- ---TATCC-C ACACACCTTC ATTGCGTGT- ---------- ---TGTGGCA CACTCGTCGC CTTTGGGGGA AATCCGTG-- ---------- -GCGCTGTTG ACGGACTTCG 
LBT6969S                         ---------- ---------- ---------- GGTTTTAAAA GTCCATTGGA GATTATGGGG CAGTGTGACA AGCGGCTGGG TGATGG---- ---TATCC-C ACACACCTTC ATTGCGTGTT T--------- ---TGTGGCA CACTCGTCGC CTTTGGGGGA AATCCGTG-- ---------- -GCGCTGTTG ACGGACTTCG 
LBT6973L                         ---------- ------TTTC GGCTTTTGTT GGTTTTAAAA GTCCATTGGA GATTATGGGG CAGTGTGACA AGCGGCTGGG TGATGA---- ---TATCC-C ACACACCTTC ATTGCGTGT- ---------- ---TGTGGCA CACTCGTCGC CTTTGGGGGA AATCCGTG-- ---------- -GCGCTGTTG ACGGACTTCG 
LBT6973S                         ---------- ---------- ---------- ---TTTAAAA GTCCATTGGA GATTATGGGG CAGTGTGACA AGCGGCTGGG TGATGA---- ---YMTCC-C ACACACCTTC ATTGCGTGT- ---------- ---TGTGGCA CACTCGTCGC CTTTGGGGGA AATCCGTG-- ---------- -GCGCTGTTG ACGGACTTCG 
LBT6967L                         ---------- ---------- ---------- -GTTTTAAAA GTCCATTGGA GATTATGGGG CAGTGTGACA AGCGGCTGGG TGGTTATTCC ACACACACAC TCTCCTTTTT TTTGGACGTG TTGTTGT--- ---TGTGTGG CACTCGTCGC CTTTGTGGGA AATCCGTGTG GCACTGTTTG TGTGTTGTTG GCAGACTTCG 
LBT7559S                         ---------- -----GTTTC GGCTTTTGTT GGTTTTAAAA GTCCATTGGA GATTATGGGG CAGTGTGACA AGCGGCTGGG TGATGG---- ---TATCC-C ACACACCTTC ATTGCGTGTT T--------- ---TGTGGCA CACTCGTCGC CTTTGGGGGA AATCCGTG-- ---------- -GCGCTGTTG ACGGACTTCG 
LBT6882                          ---------- ---------- ---------- ---------- ---------- ---------- ---------- ---------- --GTTATTCC ACACACACGC ACACTCCTTT TTTGGATGTT GTGTTTTC-T GTGTGTGTGG CACTCGTCGC CTTTGTGGGA AATCCGTGTG GCACTTGTTT GGTGTTGTTG GCAGACTTCG 
LBT6967                          ---------- ---------- ---------- ---------- ---------- ---------- ---------- ---------- ---------- ---------- ---------- ---------- ---------- ---------- ---------- --TTGGGGGA AATCCGTG-- ---------- -GCGCTGTTG ACGGACTTCG 
LBT7148L                         ---------- ---------- ---------- ---------- ---------- ---------- ---------- ---------- ---------- ---------- ---------- ---------- ---------- ---------- ---------- ---------- -----GTG-- ---------- -GCGCTGTTG ACGGACTTCG 
LBT7455                          ---------- ---------- ---------- ---------- ---------- ---------- ---------- ---------- ---------- ---------- -------TTC ATTGCGTGT- ---------- ---TGTGGCA CACTCGTCGC CTTTGGGGGA AATCCGTG-- ---------- -GCGCTGTTG ACGGACTTCG 
LBT7557                          ---------- ---------- ---TTTTGTT GGTTTTAAAA GTCCATTGGA GATTATGGGG CAGTGTGACA AGCGGCTGGG TGATGA---- ---TATCC-C ACACACCTTC ATTGCGTGT- ---------- ---TGTGGCA CACTCGTCGC CTTTGGGGGA AATCCGTG-- ---------- -GCGCTGTTG ACGGACTTCG 
LBT7663S                         ---------G CCACCGTTTC GGCTTTTGTT GGTTTTAAA- GTCCATTGGA GATTATGGGG CAGTGTGACA AGCGGCTGGG -GATGA---- ---TATAC-C ACACACCTTC ATTGCGTGT- ---------- ---TGTGGCA CACTC----T GTTTGGGGGA AATCCGTG-- ---------- -GCGCTGTTG ACGGACTTCG 
LBT7559L                         ---------- ------TTTC GGCTTTTGTT GGTTTTAAA- GTCCATTGGA GATTATGGGG CAGTGTGACA AGCGGCTGGG TGATGG---- ---TATCC-C ACACACCTTC ATTGCGTGTT T--------- ---TGTGGCA CACTCGTCGC CTTTGGGGGA AATCCGTG-- ---------- -GCGCTGTTG ACGGACTTCG 
LBT6890                          AGCCTATGGG CCACCGTTTC GGCTTTTGTT GGTTTTAAAA GTCCATTGGA GATTATGGAG CTGTGCGACA AGCGGCCGGG TGATT----- ---------- ------TCTC CCTTCGAGG- ---------- -------GGG CACTCGTCGC CTTTGTGGGA AATCCGTG-- ---------- -GCGGCGTCG GCAGACCTCG 
LBT7118L                         ----TATGGG CCACCGTTTC GGCTTTTGTT GGTTTTAAAA GTCCATTGGA GATTATGGAG CTGTGCGACA AGCGGTCGGG TGATT----- ---------- ------TCTC CCTTCGAGG- ---------- -------AGG CACTCGTCGC CTTTGTGGGA AAACCGTG-- ---------- -GCGGCGTCG GCAGGCTTCG 
LBT7118S                         --CCTATGGG CCACCGTTTC GGCTTTTGTT GGTTTTAAAA GTCCATTGGA GATTATGGAG CTGTGCGACA AGCGGTCGGG TGATT----- ---------- ------TCTC CCTTCGAGG- ---------- -------AGG CACTCGTCGC CTTTGTGGGA AAACCGTG-- ---------- -GCGGCGTCG GCAGGCTTCG 
LBT7123                          -GCCTATGGG CCACCGTTTC GGCTTTTGTT GGTTTTAAAA GTCCATTGGA GATTATGGAG CTGTGCGACA AGCGGTCGGG TGATT----- ---------- ------TCTC CCTTCGAGG- ---------- -------AGG CACTCGTCGC CTTTGTGGGA AAACCGTG-- ---------- -GCGGCGTCG GCAGGCTTCG 
LBT7148S                         ---------- ---------- GGCTTTTGTT GGTTTTAAAA GTCCATTGGA GATTATGGGG CAGTGTGACA AGCGGCTGGG TGGTTATTCC ACACACACGC ACACTCCTTT TTTGGATGTT GTGTTTTC-T GTGTGTGTGG CACTCGTCGC CTTTGTGGGA AATCCGTGTG GCACTTGTTT GGTGTTGTTG GCAGACTTCG 
KF192994.1 Trypanosoma livings   AGCCTATGGG CCACCGTTTC GGCTTTTGTT GGTTTTAAAA GTCCATTGGA GATTATGGGG CTGTGTGACA AGCGGTCGGG TG-TT----- ---------- ------CTCC TTTTTTTGG- ---------- -------TGG CACTCGTCGC CTTTGGGGGA AATCCGTG-- ---------- -GCG-TGGCG GGGGGCTTCG 
KF192993.1 Trypanosoma livings   AGCCTATGGG CCACCGTTTC GGCTTTTGTT GGTTTTAAAA GTCCATTGGA GATTATGGGG CTGTGTGACA AGCGGTCGGG TG-TT----- ---------- ------CTCC TTTTTTTGG- ---------- -------TGG CACTCGTCGC CTTTGGGGGA AATCCGTG-- ---------- -GCG-TGGCG GGGGGCTTCG 

                                 ....|....| ....|....| ....|....| ....|....| ....|....| ....|....| ....|....| ....|....| ....|....| ....|....| ....|....| ....|....| ....|....| ....|....| ....|....| ....|....| ....|....| ....|....| ....|....| ....|....| 
                                    205        215        225        235        245        255        265        275        285        295        305        315        325        335        345        355        365        375        385        395                                           
KT368795.1 Trypanosoma sp. RNM   GTCTCGCCTT CC-------- -----CG--T C--ATCTTCC CTCAACTCAC AGCTTTCAGG AATGAAGGAG GGTAGTTCGG GGGAGAACGT ACTGGTGCGT CAGAGGTGAA ATTCTTAGAC CGCACCAAGA CGAACTACAG CGAAGGCATT CTTCAAGGAT ACCTTCCTCA ATCAAGAACC AAAGTGTGGG GATCGAAGAT 
KT368796.1 Trypanosoma sp. RNM   GTCTCGCCTT CC-------- -----CG--T C--ATCTTCC CTCAACTCAC AGCTTTCAGG AATGAAGGAG GGTAGTTCGG GGGAGAACGT ACTGGTGCGT CAGAGGTGAA ATTCTTAGAC CGCACCAAGA CGAACTACAG CGAAGGCATT CTTCAAGGAT ACCTTCCTCA ATCAAGAACC AAAGTGTGGG GATCGAAGAT 
AF245382.1 Trypanosoma cruzi s   GTCTTGCCTT CACACACGTT TCACATGTGT CATGCCTTCC CTCAACTCAC GGCATCCAGG AATGAAGGAG GGTAGTTCGG GGGAGAACGT ACTGGTGCGT CAGAGGTGAA ATTCTTAGAC CGCACCAAGA CGAACTACAG CGAAGGCATT CTTCAAGGAT ACCTTCCTCA ATCAAGAACC AAAGTGTGGG GATCGAAGAT 
AF301912.1 Trypanosoma cruzi s   GTCTTACCCT TCGCATC--- TCACATGTGT CATGCCTTCC CTCAACTCAC GGCATCCAGG AATGAAGGAG GGTAGTTCGG GGGAGAACGT ACTGGTGCGT CAGAGGTGAA ATTCTTAGAC CGCACCAAGA CGAACTACAG CGAAGGCATT CTTCAAGGAT ACCTTCCTCA ATCAAGAACC AAAGTGTGGG GATCGAAGAT 
AF288660.1 Trypanosoma cruzi s   GTCTTGCCTC CGCATAT-TT TCACATGTGT CATGCCTTCC CTCAACTCAC GGCATCCAGG AATGAAGGAG GGTAGTTCGG GGGAGAACGT ACTGGTGCGT CAGAGGTGAA ATTCTTAGAC CGCACCAAGA CGAACTACAG CGAAGGCATT CTTCAAGGAT ACCTTCCTCA ATCAAGAACC AAAGTGTGGG GATCGAAGAT 
EU755217.1 Trypanosoma cruzi i   GTCTTGCCTT CGCATA--TT TCACATGTGT CATGCCTTCC CTCAACTCAC GGCATCCAGG AATGAAGGAG GGTAGTTCGG GGGAGAACGT ACTGGTGCGT CAGAGGTGAA ATTCTTAGAC CGCACCAAGA CGAACTACAG CGAAGGCATT CTTCAAGGAT ACCTTCCTCA ATCAAGAACC AAAGTGTGGG GATCGAAGAT 
KF557745.1 Trypanosoma dionisi   GTCCCATCTT CA-------- -----CGCGT C--GCCTTCC CTCAACTCAC GGCATCCAGG AATGAAGGAG GGTAGTTCGG GGGAGAACGT ACTGGTGCGT CAGAGGTGAA ATTCTTAGAC CGCACCAAGA CGAACTACAG CGAAGGCATT CTTCAAGGAT ACCTTCCTCA ATCAAGAACC AAAGTGTGGG GATCGAAGAT 
FJ001667.2 Trypanosoma dionisi   GTCCCATCTT CA-------- -----CGCGT C--GCCTTCC CTCAACTCAC GGCATCCAGG AATGAAGGAG GGTAGTTCGG GGGAGAACGT ACTGGTGCGT CAGAGGTGAA ATTCTTAGAC CGCACCAAGA CGAACTACAG CGAAGGCATT CTTCAAGGAT ACCTTCCTCA ATCAAGAACC AAAGTGTGGG GATCGAAGAT 
KR905444.1 Trypanosoma dionisi   GTCCCATCTT CA-------- -----CGCGT C--GCCTTCC CTCAACTCAC GGCATCCAGG AATGAAGGAG GGTAGTTCGG GGGAGAACGT ACTGGTGCGT CAGAGGTGAA ATTCTTAGAC CGCACCAAGA CGAACTACAG CGAAGGCATT CTTCAAGGAT ACCTTCCTCA ATCAAGAACC AAAGTGTGGG GATCGAAGAT 
KF557744.1 Trypanosoma dionisi   GTCCCATCTT CA-------- -----CGCGT C--GCCTTCC CTCAACTCAC GGCATCCAGG AATGAAGGAG GGTAGTTCGG GGGAGAACGT ACTGGTGCGT CAGAGGTGAA ATTCTTAGAC CGCACCAAGA CGAACTACAG CGAAGGCATT CTTCAAGGAT ACCTTCCTCA ATCAAGAACC AAAGTGTGGG GATCGAAGAT 
FJ001661.1 Trypanosoma dionisi   GTCCCATCTT CA-------- -----CGCGT C--GCCTTCC CTCAACTCAC GGCATCCAGG AATGAAGGAG GGTAGTTCGG GGGAGAACGT ACTGGTGCGT CAGAGGTGAA ATTCTTAGAC CGCACCAAGA CGAACTACAG CGAAGGCATT CTTCAAGGAT ACCTTCCTCA ATCAAGAACC AAAGTGTGGG GATCGAAGAT 
FJ001666.2 Trypanosoma dionisi   GTCCCATCTT CA-------- -----CGCGT C--GCCTTCC CTCAACTCAC GGCATCCAGG AATGAAGGAG GGTAGTTCGG GGGAGAACGT ACTGGTGCGT CAGAGGTGAA ATTCTTAGAC CGCACCAAGA CGAACTACAG CGAAGGCATT CTTCAAGGAT ACCTTCCTCA ATCAAGAACC AAAGTGTGGG GATCGAAGAT 
KJ817042.1 Trypanosoma dionisi   GTCCCATCTT CA-------- -----CGCGT C--GCCTTCC CTCAACTCAC GGCATCCAGG AATGAAGGAG GGTAGTTCGG GGGAGAACGT ACTGGTGCGT CAGAGGTGAA ATTCTTAGAC CGCACCAAGA CGAACTACAG CGAAGGCATT CTTCAAGGAT ACCTTCCTCA ATCAAGAACC AAAGTGTGGG GATCGAAGAT 
KX227603.1 Trypanosoma dionisi   GTCCCATCTT CA-------- -----CGCGT C--GCCTTCC CTCAACTCAC GGCATCCAGG AATGAAGGAG GGTAGTTCGG GGGAGAACGT ACTGGTGCGT CAGAGGTGAA ATTCTTAGAC CGCACCAAGA CGAACTACAG CGAAGGCATT CTTCAAGGAT ACCTTCCTCA ATCAAGAACC AAAGTGTGGG GATCGAAGAT 
KX227602.1 Trypanosoma dionisi   GTCCCATCTT CA-------- -----CGCGT C--GCCTTCC CTCAACTCAC GGCATCCAGG AATGAAGGAG GGTAGTTCGG GGGAGAACGT ACTGGTGCGT CAGAGGTGAA ATTCTTAGAC CGCACCAAGA CGAACTACAG CGAAGGCATT CTTCAAGGAT ACCTTCCTCA ATCAAGAACC AAAGTGTGGG GATCGAAGAT 
LBT7149L                         GTCCCATCTT CA-------- -----CGCGT C--GCCTTCC CTCAACTCAC GGCATCCAGG AATGAAGGAG GGTAGTTCGG GGGAGAACGT ACTGGTGCGT CAGAGGTGAA ATTCTTAGAC CGCACCAAGA CGAACTACAG CGAAGGCATT CTTCAAGGAT ACCTTCCTCA ATCAAGAACC AAAGTGTGGG GATCGAAGAT 
LBT7149S                         GTCCCATCTT CA-------- -----CGCGT C--GCCTTCC CTCAACTCAC GGCATCCAGG AATGAAGGAG GGTAGTTCGG GGGAGAACGT ACTGGTGCGT CAGAGGTGAA ATTCTTAGAC CGCACCAAGA CGAACTACAG CGAAGGCATT CTTCAAGGAT ACCTTCCTCA ATCAAGAACC AAAGTGTGGG GATCGAAGAT 
LBT7137                          GTCCCATCTT CA-------- -----CGCGT C--GCCTTCC CTCAACTCAC GGCATCCAGG AATGAAGGAG GGTAGTTCGG GGGAGAACGT ACTGGTGCGT CAGAGGTGAA ATTCTTAGAC CGCACCAAGA CGAACTACAG CGAAGGCATT CTTCAAGGAT ACCTTCCTCA ATCAAGAACC AAAGTGTGGG GATCGAAGAT 
LBT7668                          GTCTTGCCTT CGCATA--TT TCACATGTGT CATGCCTTCC CTCAACTCAC GGCATCCAGG AATGAAGGAG GGTAGTTCGG GGGAGAACGT ACTGGTGCGT CAGAGGTGAA ATTCTTAGAC CGCACCAAGA CGAACTACAG CGAAGGCATT CTTCAAGGAT ACCTTCCTCA ATCAAGAACC AAAGTGTGGG GATCGAAGAT 
LBT6875                          GTCCCATCTT CA-------- -----CGCGT C--GCCTTCC CTCAACTCAC GGCATCCAGG AATGAAGGAG GGTAGTTCGG GGGAGAACGT ACTGGTGCGT CAGAGGTGAA ATTCTTAGAC CGCACCAAGA CGAACTACAG CGAAGGCATT CTTCAAGGAT ACCTTCCTCA ATCAAGAACC AAAGTGTGGG GATCGAAGAT 
LBT6889                          GTCCCATCTT CA-------- -----CGCGT C--GCCTTCC CTCAACTCAC GGCATCCAGG AATGAAGGAG GGTAGTTCGG GGGAGAACGT ACTGGTGCGT CAGAGGTGAA ATTCTTAGAC CGCACCAAGA CGAACTACAG CGAAGGCATT CTTCAAGGAT ACCTTCCTCA ATCAAGAACC AAAGTGTGGG GATCGAAGAT 
LBT6968L                         GTCCCATCTT CA-------- -----CGCGT C--GCCTTCC CTCAACTCAC GGCATCCAGG AATGAAGGAG GGTAGTTCGG GGGAGAACGT ACTGGTGCGT CAGAGGTGAA ATTCTTAGAC CGCACCAAGA CGAACTACAG CGAAGGCATT CTTCAAGGAT ACCTTCCTCA ATCAAGAACC AAAGTGTGGG GATCGAAGAT 
LBT6969S                         GTCCCATCTT CA-------- -----CGCGT C--GCCTTCC CTCAACTCAC GGCATCCAGG AATGAAGGAG GGTAGTTCGG GGGAGAACGT ACTGGTGCGT CAGAGGTGAA ATTCTTAGAC CGCACCAAGA CGAACTACAG CGAAGGCATT CTTCAAGGAT ACCTTCCTCA ATCAAGAACC AAAGTGTGGG GATCGAAGAT 
LBT6973L                         GTCCCATCTT CA-------- -----CGCGT C--GCCTTCC CTCAACTCAC GGCATCCAGG AATGAAGGAG GGTAGTTCGG GGGAGAACGT ACTGGTGCGT CAGAGGTGAA ATTCTTAGAC CGCACCAAGA CGAACTACAG CGAAGGCATT CTTCAAGGAT ACCTTCCTCA ATCAAGAACC AAAGTGTGGG GATCGAAGAT 
LBT6973S                         GTCCCATCTT CA-------- -----CGCGT C--GCCTTCC CTCAACTCAC GGCATCCAGG AATGAAGGAG GGTAGTTCGG GGGAGAACGT ACTGGTGCGT CAGAGGTGAA ATTCTTAGAC CGCACCAAGA CGAACTACAG CGAAGGCATT CTTCAAGGAT ACCTTCCTCA ATCAAGAACC AAAGTGTGGG GATCGAAGAT 
LBT6967L                         GTCTTGCCTC CGCATAT-TT TCACATGTGT CATGCCTTCC CTCAACTCAC GGCATCCAGG AATGAAGGAG GGTAGTTCGG GGGAGAACGT ACTGGTGCGT CAGAGGTGAA ATTCTTAGAC CGCACCAAGA CGAACTACAG CGAAGGCATT CTTCAAGGAT ACCTTCCTCA ATCAAGAACC AAAGTGTGGG GATCGAAGAT 
LBT7559S                         GTCCCATCTT CA-------- -----CGCGT C--GCCTTCC CTCAACTCAC GGCATCCAGG AATGAAGGAG GGTAGTTCGG GGGAGAACGT ACTGGTGCGT CAGAGGTGAA ATTCTTAGAC CGCACCAAGA CGAACTACAG CGAAGGCATT CTTCAAGGAT ACCTTCCTCA ATCAAGAACC AAAGTGTGGG GATCGAAGAT 
LBT6882                          GTCTTGCCTT CACACACGTT TCACATGTGT CATGCCTTCC CTCAACTCAC GGCATCCAGG AATGAAGGAG GGTAGTTCGG GGGAGAACGT ACTGGTGCGT CAGAGGTGAA ATTCTTAGAC CGCACCAAGA CGAACTACAG CGAAGGCATT CTTCAAGGAT ACCTTCCTCA ATCAAGAACC AAAGTGTGGG GATCGAAGAT 
LBT6967                          GTCCCATCTT CA-------- -----CGCGT C--GCCTTCC CTCAACTCAC GGCATCCAGG AATGAAGGAG GGTAGTTCGG GGGAGAACGT ACTGGTGCGT CAGAGGTGAA ATTCTTAGAC CGCACCAAGA CGAACTACAG CGAAGGCATT CTTCAAGGAT ACCTTCCTCA ATCAAGAACC AAAGTGTGGG GATCGAAGAT 
LBT7148L                         GTCCCATCTT CA-------- -----CGCGT C--GCCTTCC CTCAACTCAC GGCATCCAGG AATGAAGGAG GGTAGTTCGG GGGAGAACGT ACTGGTGCGT CAGAGGTGAA ATTCTTAGAC CGCACCAAGA CGAACTACAG CGAAGGCATT CTTCAAGGAT ACCTTCCTCA ATCAAGAACC AAAGTGTGGG GATCGAAGAT 
LBT7455                          GTCCCATCTT CA-------- -----CGCGT C--GCCTTCC CTCAACTCAC GGCATCCAGG AATGAAGGAG GGTAGTTCGG GGGAGAACGT ACTGGTGCGT CAGAGGTGAA ATTCTTAGAC CGCACCAAGA CGAACTACAG CGAAGGCATT CTTCAAGGAT ACCTTCCTCA ATCAAGAACC AAAGTGTGGG GATCGAAGAT 
LBT7557                          GTCCCATCTT CA-------- -----CGCGT C--GCCTTCC CTCAACTCAC GGCATCCAGG AATGAAGGAG GGTAGTTCGG GGGAGAACGT ACTGGTGCGT CAGAGGTGAA ATTCTTAGAC CGCACCAAGA CGAACTACAG CGAAGGCATT CTTCAAGGAT ACCTTCCTCA ATCAAGAACC AAAGTGTGGG GATCGAAGAT 
LBT7663S                         GTCCCATCTT CA-------- -----CGCGT C--GCCTTCC CTCAACTCAC GGCATCCAGG AATGAAGGAG GGTAGTTCGG GGGAGAACGT ACTGGTGCGT CAGAGGTGAA ATTCTTAGAC CGCACCAAGA CGAACTACAG CGAAGGCATT CTTCAAGGAT ACCTTCCTCA ATCAAGAACC AAAGTGTGGG GATCGAAGAT 
LBT7559L                         GTCCCATCTT CA-------- -----CGCGT C--GCCTTCC CTCAACTCAC GGCATCCAGG AATGAAGGAG GGTAGTTCGG GGGAGAACGT ACTGGTGCGT CAGAGGTGAA ATTCTTAGAC CGCACCAAGA CGAACTACAG CGAAGGCATT CTTCAAGGAT ACCTTCCTCA ATCAAGAACC AAAGTGTGGG GATCGAAGAT 
LBT6890                          GTCTCGCCTT CC-------- -----CG--T C--ATCTTCC CTCAACTCAC AGCTTTCAGG AATGAAGGAG GGTAGTTCGG GGGAGAACGT ACTGGTGCGT CAGAGGTGAA ATTCTTAGAC CGCACCAAGA CGAACTACAG CGAAGGCATT CTTCAAGGAT ACCTTCCTCA ATCAAGAACC AAAGTGTGGG GATCGAAGAT 
LBT7118L                         GTCTCGCCTT CC-------- -----CG--T C--ATCTTCC CTCAACTCAC AGCTTTCAGG AATGAAGGAG GGTAGTTCGG GGGAGAACGT ACTGGTGCGT CAGAGGTGAA ATTCTTAGAC CGCACCAAGA CGAACTACAG CGAAGGCATT CTTCAAGGAT ACCTTCCTCA ATCAAGAACC AAAGTGTGGG GATCGAAGAT 
LBT7118S                         GTCTCGCCTT CC-------- -----CG--T C--ATCTTCC CTCAACTCAC AGCTTTCAGG AATGAAGGAG GGTAGTTCGG GGGAGAACGT ACTGGTGCGT CAGAGGTGAA ATTCTTAGAC CGCACCAAGA CGAACTACAG CGAAGGCATT CTTCAAGGAT ACCTTCCTCA ATCAAGAACC AAAGTGTGGG GATCGAAGAT 
LBT7123                          GTCTCGCCTT CC-------- -----CG--T C--ATCTTCC CTCAACTCAC AGCTTTCAGG AATGAAGGAG GGTAGTTCGG GGGAGAACGT ACTGGTGCGT CAGAGGTGAA ATTCTTAGAC CGCACCAAGA CGAACTACAG CGAAGGCATT CTTCAAGGAT ACCTTCCTCA ATCAAGAACC AAAGTGTGGG GATCGAAGAT 
LBT7148S                         GTCTTGCCTT CACACACGTT TCACATGTGT CATGCCTTCC CTCAACTCAC GGCATCCAGG AATGAAGGAG GGTAGTTCGG GGGAGAACGT ACTGGTGCGT CAGAGGTGAA ATTCTTAGAC CGCACCAAGA CGAACTACAG CGAAGGCATT CTTCAAGGAT ACCTTCCTCA ATCAAGAACC AAAGTGTGGG GATCGAAGAT 
KF192994.1 Trypanosoma livings   GCTTTCCCTG TC-------- -----CGCGT C--GCCTTCC CTCAACTTGC GGCACCCAGG AATGAAGGAG GGTAGTTCGG GGGAGAACGT ACTGGTGCGT CAGAGGTGAA ATTCTTAGAC CGCACCAAGA CGAACTACAG CGAAGGCATT CTTCAAGGAT ACCTTCCTCA ATCAAGAACC AAAGTGTGGG GATCGAAGAT 
KF192993.1 Trypanosoma livings   GCTTTCCCTG TC-------- -----CGCGT C--GCCTTCC CTCAACTTGC GGCACCCAGG AATGAAGGAG GGTAGTTCGG GGGAGAACGT ACTGGTGCGT CAGAGGTGAA ATTCTTAGAC CGCACCAAGA CGAACTACAG CGAAGGCATT CTTCAAGGAT ACCTTCCTCA ATCAAGAACC AAAGTGTGGG GATCGAAGAT 

                                 ....|....| ....|....| ....|....| ....|....| ....|....| ....|....| ....|....| ....|....| ....|....| ....|....| ....|....| ....|....| ....|....| ....|....| ....|....| ....|....| ....|....| ....|....| ....|....| ....|....| 
                                    405        415        425        435        445        455        465        475        485        495        505        515        525        535        545        555        565        575        585        595                                           
KT368795.1 Trypanosoma sp. RNM   GATTAGAGAC CATTGTAGTC CACACTGCAA ACGATGACAC CCATGAATTG GGGAGTTTTT GGTCGC--AG GCGAGGTCGG GTT------- ---------C ATCTCGCTCC -TCGTCTCGC C-AATGAATA -TCAA--TTT ACGTGCA-TA TTCTTTTTGG TCCTCGC--- -------AAG GGGGCCTTTA ACGGGAATAT 
KT368796.1 Trypanosoma sp. RNM   GATTAGAGAC CATTGTAGTC CACACTGCAA ACGATGACAC CCATGAATTG GGGAGTTTTT GGTCGC--AG GCGAGGTCGG GTT------- ---------C ATCTCGCTCC -TCGTCTCGC C-AATGAATA -TCAA--TTT ACGTGCA-TA TTCTTTTTGG TCCTCGC--- -------AAG GGGGCCTTTA ACGGGAATAT 
AF245382.1 Trypanosoma cruzi s   GATTAGAGAC CATTGTAGTC CACACTGCAA ACGATGACAC CCATGAATTG GGGAGTTTTT GGTCGT--AG GCGTGGTCGG GCTTGATTAT ATTATTTTTC ATCCCGTTCC -TCGTCTCGC C-AATGAATA TATTAAATTT ACGTGCA-TA TTCTTTTTGG TCTTCGTTTT TTT-ACGGCG AGGACCTTTA ACGGGAATAT 
AF301912.1 Trypanosoma cruzi s   GATTAGAGAC CATTGTAGTC CACACTGCAA ACGATGACAC CCATGAATTG GGGAGTTTTT GGTCGT--AG GCGTGGTCGG GTTTGATTA- -TTTTTTTTC ATCCCGTTCC -TCGTCTCGC C-AATGAATA -TTAAAATTT ACGTGCA-TA TTCTTTTTGG TCCTCGTTTT TTTA-CGGCG AGGGCCTTTA ACGGGAATAT 
AF288660.1 Trypanosoma cruzi s   GATTAGAGAC CATTGTAGTC CACACTGCAA ACGATGACAC CCATGAATTG GGGAGTTTTT GGTCGC--AG GCGTGGTCGG GCTTGATTA- -TTATTTTTC ATCCCGTTCC -TCGTCTCGC C-AATGAATA --TTAAATTT ACGTGCA-TA TTCTTTTTGG TCTTCGTTTT T---ACGGCG AGGGCCTTTA ACGGGAATAT 
EU755217.1 Trypanosoma cruzi i   GATTAGAGAC CATTGTAGTC CACACTGCAA ACGATGACAC CCATGAATTG GGGAGTTTTT GGTCGT--AG GCGTGGTCGG GCTTGATTA- -TTATTTTTC ATCCCGTTCC -TCGTCTCGC C-AATGAATA --TTAAATTT ACGTGCA-TA TTCTTTTTGG TCTTCGTTTT TTT-ACGGCG A--------- ---------- 
KF557745.1 Trypanosoma dionisi   GATTAGAGAC CATTGTAGTC CACACTGCAA ACGATGACAC CCATGAATTG GGGAGTTTTT GGTCGTTTAG GCGTGGTCGG GTT------- ---------T ACCCCGCTCC ATCGTCTCGC C-AATGAATG -AATAATTTA -CGTGCA-TA TTCTTTTTGG TCCTCGTTTT TTT--ATGCG TGGGCCTTTA ACGGGA---- 
FJ001667.2 Trypanosoma dionisi   GATTAGAGAC CATTGTAGTC CACACTGCAA ACGATGACAC CCATGAATTG GGGAGTTTTT GGTCGTTTAG GCGTGGTCGG GTT------- ---------T ACCCCGCTCC ATCGTCTCGC C-AATGAATG -AATAATTTA -CGTGCA-TA TTCTTTTTGG TCCTCGTTTT TTT--ATGCG TGGGCCTTTA ACGGGAATAT 
KR905444.1 Trypanosoma dionisi   GATTAGAGAC CATTGTAGTC CACACTGCAA ACGATGACAC CCATGAATTG GGGAGTTTTT GGTCGTTTAG GCGTGGTCGG GTT------- ---------T ACCCCGCTCC ATCGTCTCGC C-AATGAATG -AATAATTTA -CGTGCA-TA TTCTTTTTGG TCCTCGTTTT TTT--ATGCG TGGGCCTTTA ACGGGAATAT 
KF557744.1 Trypanosoma dionisi   GATTAGAGAC CATTGTAGTC CACACTGCAA ACGATGACAC CCATGAATTG GGGAGTTTTT GGTCGTTTAG GCGTGGTCGG GTT------- ---------T ACCCCGCTCC ATCGTCTCGC C-AATAAATG -AATAATTTA -CGTGCA-TA TTCTTTTTGG TCCTCGTTTT TT---ATGCG TGGGCCTTTA ACGGGA---- 
FJ001661.1 Trypanosoma dionisi   GATTAGAGAC CATTGTAGTC CACACTGCAA ACGATGACAC CCATGAATTG GGGAGTTTTT GGTCGTTTAG GCGTGGTCGG GTT------- ---------T ACCCCGCTCC ATCGTCTCGC C-AATAAATG -AATAATTTA -CGTGCA-TA TTCTTTTTGG TCCTCGTTTT TT---ATGCG TGGGCCTTTA ACGGGA---- 
FJ001666.2 Trypanosoma dionisi   GATTAGAGAC CATTGTAGTC CACACTGCAA ACGATGACAC CCATGAATTG GGGAGTTTTT GGTCGTTTAG GCGTGGTCGG GTT------- ---------T ACCCCGCTCC ATCGTCTCGC C-AATGAATG -AATAATTTA -CGTGCA-TA TTCTTTTTGG TCCTCGTTTT TT---ATGCG TGGGCCTTTA ACGGGAATAT 
KJ817042.1 Trypanosoma dionisi   GATTAGAGAC CATTGTAGTC CACACTGCAA ACGATGACAC CCATGAATTG GGGAGTTTTT GGTCGTTTAG GCGTGGTCGG GTT------- ---------T ACCCCGCTCC ATCGTCTCGC C-AATAAATG -AATAATTTA -CGGGCA-TA TTCTTTTTGG TCCTCGTTTT TT---ATGCG TGGGCCTTTA ACGGGAATAT 
KX227603.1 Trypanosoma dionisi   GATTAGAGAC CATTGTAGTC CACACTGCAA ACGATGACAC CCATGAATTG GGGAGTTTTT GGTCGTTTAG GCGTGGTCGG GTT------- ---------T ACCCCGCTCC ATCGTCTCGC C-AATGAATG -AATAATTTA -CGTGCG-TA TTCTTTTTGG TCCTCGTTTT TTTATATGCG TGGGCCT--- ---------- 
KX227602.1 Trypanosoma dionisi   GATTAGAGAC CATTGTAGTC CACACTGCAA ACGATGACAC CCATGAATTG GGGAGTTTTT GGTCGTTTAG GCGTGGTCGG GTT------- ---------T ACCCCGCTCC ATCGTCTCGC C-AATGAATG -AATAATTTA -CGTGCG-TA TTCTTTTTGG TCCTCGTTTT TTTATATGCG TGGGCCT--- ---------- 
LBT7149L                         GATTAGAGAC CATTGTAGTC CACACTGCAA ACGATGACAC CCATGAATTG GGGAGTTTTT GGTCGTTTAG GCGTGGTCGG GTT------- ---------T ACCCCGCTCC ATCGTCTCGC C-AATGAATG -AATAATTTA -CGTGCA-TA TTCTTTTTGG TCCTCGTTTT TTT--ATGCG TGGGCCTTTA ACGGGA---- 
LBT7149S                         GATTAGAGAC CATTGTAGTC CACACTGCAA ACGATGACAC CCATGAATTG GGGAGTTTTT GGTCGTTTAG GCGTGGTCGG GTT------- ---------T ACCCCGCTCC ATCGTCTCGC C-AATGAATG -AATAATTTA -CGTGCA-TA TTCTTTTTGG TCCTCGTTTT TTT--ATGCG TGGGCCTTTA ACGGGAATAT 
LBT7137                          GATTAGAGAC CATTGTAGTC CACACTGCAA ACGATGACAC CCATGAATTG GGGAGTTTTT GGTCGTTTAG GCGTGGTCGG GTT------- ---------T ACCCCGCTCC ATCGTCTCGC C-AATAAATG -AATAATTKA -CGTGCAGTA TTCTTTTTGG TCCTCGTTTT TT---ATGCG TGGGCCCTTG AAACGGG--- 
LBT7668                          GATTAGAGAC CATTGTAGTC CACACTGCAA ACGATGACAC CCATGAATTG GGGAGTTTTT GGTCGT--AG GCGTGGTCGG GCTTGATTA- -TTATTTTTC ATCCCGTTCC -TCGTCTCGC C-AATGAATA --TTAAATTT ACGTGCA-TA TTCTTTTTGG TCCTCGTTTT TT-------- ---------- ---------- 
LBT6875                          GATTAGAGAC CATTGTAGTC CACACTGCAA ACGATGACAC CCATGAATTG GGGAGTTTTT GGTCGTTTAG GCGTGGTCGG GTT------- ---------T ACCCCGCTCC ATCGTCTCGC C-AATAAATG -AATAATTTA ACGTGCA-TA TTCTTTTTGG TCCTCGTTTT TT---ATGCG TGGGCCTTTA ACGGGAATAT 
LBT6889                          GATTAGAGAC CATTGTAGTC CACACTGCAA ACGATGACAC CCATGAATTG GGGAGTTTTT GGTCGTTTAG GCGTGGTCGG GTT------- ---------T ACCCCGCTCC ATCGTCTCGC C-AATAAATG -AATAATTTA CAGTGCA-TA TTCTTTTTGG TCCTCGTTTT TT---ATGCG TGGGCCTTTA ACGGGAATAT 
LBT6968L                         GATTAGAGAC CATTGTAGTC CACACTGCAA ACGATGACAC CCATGAATTG GGGAGTTTTT GGTCGTTTAG GCGTGGTCGG GTT------- ---------T ACCCCGCTCC ATCGTCTCGC C-AATGAATG -AATAATTTA -CGTGCA-TA TTCTTTTTGG TCCTCGTTTT TTT--ATGCG TGGG------ ---------- 
LBT6969S                         GATTAGAGAC CATTGTAGTC CACACTGCAA ACGATGACAC CCATGAATTG GGGAGTTTTT GGTCGTTTAG GCGTGGTCGG GTT------- ---------T ACCCCGCTCC ATCGTCTCGC C-AATAAATG -AATAATTTA -CGTGCA-TA TTCTTTTTGG TCCTCGTTTT TT---ATGCG TGGGCCTTTA ACGGGAATAT 
LBT6973L                         GATTAGAGAC CATTGTAGTC CACACTGCAA ACGATGACAC CCATGAATTG GGGAGTTTTT GGTCGTTTAG GCGTGGTCGG GTT------- ---------T ACCCCGCTCC ATCGTCTCGC C-AATGAATG -AATAATTTA -CGTGCA-TA TTCTTTTTGG TCCTCGTTTT TTT--ATGCG TGGGCCTTTA ACGGGAATAT 
LBT6973S                         GATTAGAGAC CATTGTAGTC CACACTGCAA ACGATGACAC CCATGAATTG GGGAGTTTTT GGTCGTTTAG GCGTGGTCGG GTT------- ---------T ACCCCGCTCC ATCGTCTCGC C-AATGAATG -AATAATTTA -CGTGCA-TA TTCTTTTTGG TCCTCGTTTT TTTA-CTGCG TGGGCCTTTA ACGGGAATAT 
LBT6967L                         GATTAGAGAC CATTGTAGTC CACACTGCAA ACGATGACAC CCATGAATTG GGGAGTTTTT GGTCGC--AG GCGTGGTCGG GCTTGATTA- -TTATTTTTC ATCCCGTTCC -TCGTCTCGC C-AATGAATA --TTAAATTT ACGTGCA-TA TTCTTTTTGG TCTTCGTTTT T---ACGGCG AGGGCCTTTA ACGGGAATAT 
LBT7559S                         GATTAGAGAC CATTGTAGTC CACACTGCAA ACGATGACAC CCATGAATTG GGGAGTTTTT GGTCGTTTAG GCGTGGTCGG GTT------- ---------T ACCCCGCTCC ATCGTCTCGC C-AATAAATG -AATAATTTA -CGTGCA-TA TTCTTTTTGG TCCTCGTTTT TT---ATGCG TGGGCCTTTA ACGGGAA--- 
LBT6882                          GATTAGAGAC CATTGTAGTC CACACTGCAA ACGATGACAC CCATGAATTG GGGAGTTTTT GGTCGT--AG GCGTGGTCGG GCTTGATTAT ATTATTTTTC ATCCCGTTCC -TCGTCTCGC C-AATGAATA TATTAAATTT ACGTGCA-TA TTCTTTTTGG TCTTCGTTTT TTT-ACGGCG AGGACCTTTA ACGGGAATAT 
LBT6967                          GATTAGAGAC CATTGTAGTC CACACTGCAA ACGATGACAC CCATGAATTG GGGAGTTTTT GGTCGTTTAG GCGTGGTCGG GTT------- ---------T ACCCCGCTCC ATCGTCTCGC C-AATGAATG -AATAATTTA -CGTGCA-TA TTCTTTTTGG TCCTCGTTTT TTT--ATGCG TGGGCCTTTA ACGGGAATAT 
LBT7148L                         GATTAGAGAC CATTGTAGTC CACACTGCAA ACGATGACAC CCATGAATTG GGGAGTTTTT GGTCGTTTAG GCGTGGTCGG GTT------- ---------T ACCCCGCTCC ATCGTCTCGC C-AATAAATG -AATAATTTA -CGTGCA-TA TTCTTTTTGG TCCTCGTTTT TT---ATGCG TGGGCCTTTA ACGGGAATAT 
LBT7455                          GATTAGAGAC CATTGTAGTC CACACTGCAA ACGATGACAC CCATGAATTG GGGAGTTTTT GGTCGTTTAG GCGTGGTCGG GTT------- ---------T ACCCCGCTCC ATCGTCTCGC C-AATGAATG -AATAATTTA -CGTGCA-TA TTCTTTTTGG TCCTCGTTTT TTT--ATGCG TGGGCCTTTA ACGGGAATAT 
LBT7557                          GATTAGAGAC CATTGTAGTC CACACTGCAA ACGATGACAC CCATGAATTG GGGAGTTTTT GGTCGTTTAG GCGTGGTCGG GTT------- ---------T ACCCCGCTCC ATCGTCTCGC CTAATGAATG -AATAATTTA -CGTGCA-TA TTCTTTTTGG TCCTCGTTTT TTT--ATGCG TGGGCCTTTA ACGGGAATAT 
LBT7663S                         GATTAGAGAC CATTGTAGTC CACACTGCAA ACGATGACAC CCATGAATTG GGGAGTTTTT GGTCGTTTAG GCGTGGTCGG GTT------- ---------T ACCCCGCTCC ATCGTCTCGC C-AATGAATG -AATAATTTA -CGTGCA-TA TTCTTTTTGG TCCTCGTTTT TTT--ATGCG TGGGCCTTTA ACGGGAATAT 
LBT7559L                         GATTAGAGAC CATTGTAGTC CACACTGCAA ACGATGACAC CCATGAATTG GGGAGTTTTT GGTCGTTTAG GCGTGGTCGG GTT------- ---------T ACCCCGCTCC ATCGTCTCGC C-AATAAATG -AATAATTTA -CGTGCA-TA TTCTTTTTGG TCCTCGTTTT TT---ATGCG TGGGCCTTTA ACGGGAATAT 
LBT6890                          GATTAGAGAC CATTGTAGTC CACACTGCAA ACGATGACAC CCATGAATTG GGGAGTTTTT GGTCGC--AG GCGAGGTCGG GTT------- ---------C ATCTCGCTCC -TCGTCTCGC C-AATGAATA -TCAA--TTT ACGTGCA-TA TTCTTTTTGG TCCTCGC--- -------AAG GGGGCCTTTA ACGGGAATAT 
LBT7118L                         GATTAGAGAC CATTGTAGTC CACACTGCAA ACGATGACAC CCATGAATTG GGGAGTTTTT GGTCGC--AG GCGAGGTCGG GTT------- ---------C ATCTCGCTCC -TCGTCTCGC C-AATGAATA -TCAA--TTT ACGTGCA-TA TTCTTTTCGG TCCTCGC--- -------AAG GGGGCCTTTA ACGGGAATAT 
LBT7118S                         GATTAGAGAC CATTGTAGTC CACACTGCAA ACGATGACAC CCATGAATTG GGGAGTTTTT GGTCGC--AG GCGAGGTCGG GTT------- ---------C ATCTCGCTCC -TCGTCTCGC C-AATGAATA -TCAA--TTT ACGTGCA-TA TTCTTTTCGG TCCTCGC--- -------AAG GGGGCCTTTA ACGGGAATAT 
LBT7123                          GATTAGAGAC CATTGTAGTC CACACTGCAA ACGATGACAC CCATGAATTG GGGAGTTTTT GGTCGC--AG GCGAGGTCGG GTT------- ---------C ATCTCGCTCC -TCGTCTCGC C-AATGAATA -TCAA--TTT ACGTGCA-TA TTCTTTTCGG TCCTCGC--- -------AAG GGGGCCTTTA ACGGGAATAT 
LBT7148S                         GATTAGAGAC CATTGTAGTC CACACTGCAA ACGATGACAC CCATGAATTG GGGAGTTTTT GGTCGT--AG GCGTGGTCGG GCTTGATTAT ATTATTTTTC ATAGAATTCC -TCGTCTCGC C-AATGAATA TATTAAAT-- ---------- ---------- ---------- ---------- ---------- ---------- 
KF192994.1 Trypanosoma livings   GATTAGAGAC CATTGTAGTC CACACTGCAA ACGATGACAC CCATGAATTG GGGAGTTTTT GGTCGT--AG GCGTGGTCGG GTT------- ---------C ATCCTGCTCC ACCGCCTCGC C-AATATATA -TCAA--TTT ACGTGCA-TA TTCTTTTCGG CCCCCGC--- -------AAG GGGGTCTTTA ACGGGA---- 
KF192993.1 Trypanosoma livings   GATTAGAGAC CATTGTAGTC CACACTGCAA ACGATGACAC CCATGAATTG GGGAGTTTTT GGTCGT--AG GCGTGGTCGG GTT------- ---------C ATCCTGCTCC ACCGCCTCGC C-AATATATA -TCAA--TTT ACGTGCA-TA TTCTTTTCGG CCCCCGC--- -------AAG GGGGTCTTTA ACGGGA---- 

                                 ....|....| ....|....| ....|....| ....|....| ....
                                    605        615        625        635             
KT368795.1 Trypanosoma sp. RNM   CCTCAGCACG TTATCTGACT TCTTCACGCG AAAGCTTTGA GGTT
KT368796.1 Trypanosoma sp. RNM   CCTCAGCACG TTATCTGACT TCTTCACGCG AAAGCTTTGA GGTT
AF245382.1 Trypanosoma cruzi s   CCTCAGCACG TTATCTGACT TCTTCACGCG AAAGCTTTGA GGTT
AF301912.1 Trypanosoma cruzi s   CCTCAGCACG TTATCTGACT TCTTCACGCG AAAGCTTTGA GGTT
AF288660.1 Trypanosoma cruzi s   CCTCAGCACG TTATCTGACT TCTTCACGCG AAAGCTTTGA GGTT
EU755217.1 Trypanosoma cruzi i   ---------- ---------- ---------- ---------- ----
KF557745.1 Trypanosoma dionisi   ---------- ---------- ---------- ---------- ----
FJ001667.2 Trypanosoma dionisi   CCTCAGCACG TTATCTGACT TCTTCACGCG AAAGCTTTGA GGTT
KR905444.1 Trypanosoma dionisi   CCTCAGCACG TTATCTGACT TCTTCACGCG AAAGCT---- ----
KF557744.1 Trypanosoma dionisi   ---------- ---------- ---------- ---------- ----
FJ001661.1 Trypanosoma dionisi   ---------- ---------- ---------- ---------- ----
FJ001666.2 Trypanosoma dionisi   CCTCAGCACG TTATCTGACT TCTTCACGCG AAAGCTTTGA GGTT
KJ817042.1 Trypanosoma dionisi   CCTCAGCACG TA-------- ---------- ---------- ----
KX227603.1 Trypanosoma dionisi   ---------- ---------- ---------- ---------- ----
KX227602.1 Trypanosoma dionisi   ---------- ---------- ---------- ---------- ----
LBT7149L                         ---------- ---------- ---------- ---------- ----
LBT7149S                         CCTCAGCACG TTATCT---- ---------- ---------- ----
LBT7137                          ---------- ---------- ---------- ---------- ----
LBT7668                          ---------- ---------- ---------- ---------- ----
LBT6875                          CCTCAGCACG TTATCTGACT TC-------- ---------- ----
LBT6889                          CCTCAGCACG TTATC----- ---------- ---------- ----
LBT6968L                         ---------- ---------- ---------- ---------- ----
LBT6969S                         CCTCAGCACG TTATCTGAC- ---------- ---------- ----
LBT6973L                         CCTCAGC--- ---------- ---------- ---------- ----
LBT6973S                         CCTC------ ---------- ---------- ---------- ----
LBT6967L                         CCTCAGCACG ---------- ---------- ---------- ----
LBT7559S                         ---------- ---------- ---------- ---------- ----
LBT6882                          ---------- ---------- ---------- ---------- ----
LBT6967                          CCTCAGCACG TTATCTGACT TCTTC----- ---------- ----
LBT7148L                         CCTCAGCACG TTATCTGACT TCTTCACGCG AAAGCTTTGA GGTT
LBT7455                          CCTCAGCACG TTATCTGACT TCTTCACGCG AAA------- ----
LBT7557                          CCTCAGCACG TTATCTGACT TCTTCACGCG AAAGCTTTGA GA--
LBT7663S                         CCTCAGCACG TTATCTGACT ---------- ---------- ----
LBT7559L                         CCTCAG---- ---------- ---------- ---------- ----
LBT6890                          CCTCAGCACG TTATCTGACT TCTTCAC--- ---------- ----
LBT7118L                         CCTCAGCACG TTATCTGACT TCTTCACGCG AAA------- ----
LBT7118S                         CCTCAGCACG TTATCTGACT TCTTCACGCG AAA------- ----
LBT7123                          CCTCAGCACG TTATCTGACT TCTTCACGCG AA-------- ----
LBT7148S                         ---------- ---------- ---------- ---------- ----
KF192994.1 Trypanosoma livings   ---------- ---------- ---------- ---------- ----
KF192993.1 Trypanosoma livings   ---------- ---------- ---------- ---------- ----
